# Supplementary material for: Drug-Induced Partial Immunosuppression for Preclinical Human Tumor Xenograft Models
Source: Cancers (Basel). 2025 Dec 17;17(24):4025. doi: 10.3390/cancers17244025 (PMC12730912; doi:10.3390/cancers17244025)
Supplement: Supplementary file 1 [file cancers-17-04025-s001.zip]

Archive with 1 entries (1 files):
- cancers-4022755-supplementary.pdf
